# Supplementary material for: Evolution of CD8+ T Cell Receptor (TCR) Engineered Therapies for the Treatment of Cancer
Source: Cells. 2021 Sep 10;10(9):2379. doi: 10.3390/cells10092379 (PMC8469972; doi:10.3390/cells10092379)
Supplement: Supplementary file 1 [file cells-10-02379-s001.zip]

Archive with 1 entries (1 files):
- cells-1353423-supplementary.pdf
